# Supplementary material for: The “elongate chelicera problem”: A virtual approach in an extinct pterygotid sea scorpion from a 3D kinematic point of view
Source: Ecol Evol. 2024 May 17;14(5):e11303. doi: 10.1002/ece3.11303 (PMC11099745; doi:10.1002/ece3.11303)
Supplement: Supplementary file 1 — Table S1 [file ECE3-14-e11303-s001.xls]

## Sheet: tROM data
			translational data points attached reference ball				positions
settings	chelicera	perm n°	x	y	z	el1	el2	el3
setting 1:	right	1	52.75	-28.008	-0.211	1	1	1
euthygnathous chelicera		2	35.263	-35.142	-0.211	1	1	2
horizontal joint axis a1		3	8.402	-4.609	-15.395	1	2	1
		4	11.306	-22.442	-9.895	1	2	2
		5	-23.193	-28.008	-47.378	2	1	1
		6	-15.567	-35.142	-31.641	2	1	2
		7	-22.542	-5.97	-1.719	2	2	1
		8	-16.556	-23.243	-6.464	2	2	2
	left	1	52.75	28.008	-0.211	1	1	1
	(mirr. y)	2	35.263	35.142	-0.211	1	1	2
		3	8.402	4.609	-15.395	1	2	1
		4	11.306	22.442	-9.895	1	2	2
		5	-23.193	28.008	-47.378	2	1	1
		6	-15.567	35.142	-31.641	2	1	2
		7	-22.542	5.97	-1.719	2	2	1
		8	-16.556	23.243	-6.464	2	2	2
setting 2:	right	1	52.75	-28.008	-0.211	1	1	1
euthygnathous chelicera		2	35.263	-35.142	-0.211	1	1	2
vertical joint axis a1		3	8.402	-4.609	-15.395	1	2	1
		4	11.306	-22.442	-9.895	1	2	2
		5	7.683	-59.617	-0.211	2	1	1
		6	-8.191	-49.385	-0.211	2	1	2
		7	1.413	-9.869	-15.395	2	2	1
		8	-11.529	-22.476	-9.895	2	2	2
	left	1	52.75	28.008	-0.211	1	1	1
	(mirr. y)	2	35.263	35.142	-0.211	1	1	2
		3	8.402	4.609	-15.395	1	2	1
		4	11.306	22.442	-9.895	1	2	2
		5	7.683	59.617	-0.211	2	1	1
		6	-8.191	49.385	-0.211	2	1	2
		7	1.413	9.869	-15.395	2	2	1
		8	-11.529	22.476	-9.895	2	2	2
setting 3:	right	1	56.151	-19.836	-3.242	1	1	1
klinognathous chelicera		2	40.903	-24.881	-13.179	1	1	2
horizontal joint axis a1		3	12.043	7.446	-10.653	1	2	1
		4	17.369	-9.053	-18.144	1	2	2
		5	-21.543	-19.836	-52.177	2	1	1
		6	-25.974	-24.881	-34.524	2	1	2
		7	-14.19	7.446	-8.059	2	2	1
		8	-23.007	-9.053	-10.656	2	2	2
	left	1	56.151	19.836	-3.242	1	1	1
	(mirr. y)	2	40.903	24.881	-13.179	1	1	2
		3	12.043	-7.446	-10.653	1	2	1
		4	17.369	9.053	-18.144	1	2	2
		5	-21.543	19.836	-52.177	2	1	1
		6	-25.974	24.881	-34.524	2	1	2
		7	-14.19	-7.446	-8.059	2	2	1
		8	-23.007	9.053	-10.656	2	2	2
setting 4:	right	1	56.151	-19.836	-3.242	1	1	1
klinognathous chelicera		2	40.903	-24.881	-13.179	1	1	2
vertical joint axis a1		3	12.043	7.446	-10.653	1	2	1
		4	17.369	-9.053	-18.144	1	2	2
		5	6.104	-59.758	-3.242	2	1	1
		6	-4.912	-48.07	-13.179	2	1	2
		7	12.189	-8.252	-10.653	2	2	1
		8	-0.513	-20.052	-18.144	2	2	2
	left	1	56.151	19.836	-3.242	1	1	1
	(mirr. y)	2	40.903	24.881	-13.179	1	1	2
		3	12.043	-7.446	-10.653	1	2	1
		4	17.369	9.053	-18.144	1	2	2
		5	6.104	59.758	-3.242	2	1	1
		6	-4.912	48.07	-13.179	2	1	2
		7	12.189	8.252	-10.653	2	2	1
		8	-0.513	20.052	-18.144	2	2	2
